# Supplementary material for: Outcome of Allogeneic Hematopoietic Stem Cell Transplantation in Adult Patients with Acute Lymphoblastic Leukemia: Results of a Single-Center Study
Source: Hematol Rep. 2024 Oct 17;16(4):636–47. doi: 10.3390/hematolrep16040062 (PMC11503301; doi:10.3390/hematolrep16040062)
Supplement: Supplementary file 1 [file hematolrep-16-00062-s001.zip]

Archive with 1 entries (1 files):
- hematolrep-3170628-supplementary.pdf
